# Supplementary material for: Bacteriophage SRD2021 Recognizing Capsular Polysaccharide Shows Therapeutic Potential in Serotype K47 Klebsiella pneumoniae Infections
Source: Antibiotics (Basel). 2021 Jul 22;10(8):894. doi: 10.3390/antibiotics10080894 (PMC8388747; doi:10.3390/antibiotics10080894)
Supplement: Supplementary file 1 [file antibiotics-10-00894-s001.zip]

Archive with 1 entries (1 files):
- antibiotics-1251098-supplementary.pdf
